# Supplementary material for: Inhibitory Effect of IL-1β on HBV and HDV Replication and HBs Antigen-Dependent Modulation of Its Secretion by Macrophages
Source: Viruses. 2021 Dec 30;14(1):65. doi: 10.3390/v14010065 (PMC8781515; doi:10.3390/v14010065)
Supplement: Supplementary file 1 [file viruses-14-00065-s001.zip]

Archive with 1 entries (1 files):
- viruses-1494943-supplementary.pdf
